# Supplementary material for: Conjugated Diphenylaniline-Azulene Co-Oligomers with Intense Absorption and Emission in the Visible Region
Source: Molecules. 2024 Oct 25;29(21):5041. doi: 10.3390/molecules29215041 (PMC11547525; doi:10.3390/molecules29215041)
Supplement: Supplementary file 1 [file molecules-29-05041-s001.zip]

Archive with 1 entries (1 files):
- molecules-3268685-supplementary.pdf
